# Supplementary material for: Five Years Monitoring the Emergence of Unregulated Toxins in Shellfish in France (EMERGTOX 2018–2022)
Source: Mar Drugs. 2023 Jul 31;21(8):435. doi: 10.3390/md21080435 (PMC10456248; doi:10.3390/md21080435)
Supplement: Supplementary file 1 [file marinedrugs-21-00435-s001.zip]

Archive with 1 entries (1 files):
- marinedrugs-2511406-supplementary.pdf
